# Supplementary material for: Calcium-Sensing Receptor as a Novel Target for the Treatment of Idiopathic Pulmonary Fibrosis
Source: Biomolecules. 2025 Apr 1;15(4):509. doi: 10.3390/biom15040509 (PMC12025166; doi:10.3390/biom15040509)
Supplement: Supplementary file 1 [file biomolecules-15-00509-s001.zip]

Archive with 1 entries (1 files):
- biomolecules-3384382-supplementary.pdf
